# Supplementary material for: The Synthesis of Sponge-like V2O5/CNT Hybrid Nanostructures Using Vertically Aligned CNTs as Templates
Source: Nanomaterials (Basel). 2024 Jan 18;14(2):211. doi: 10.3390/nano14020211 (PMC10820936; doi:10.3390/nano14020211)
Supplement: Supplementary file 1 [file nanomaterials-14-00211-s001.zip]

Archive with 1 entries (1 files):
- nanomaterials-2807031-supplementary.pdf
